# Supplementary material for: Go Wish Card Game for Meaningful Conversations in the Oncology Healthcare Context: A Narrative Review
Source: Cancers (Basel). 2025 Feb 7;17(4):560. doi: 10.3390/cancers17040560 (PMC11853492; doi:10.3390/cancers17040560)
Supplement: Supplementary file 1 [file cancers-17-00560-s001.zip]

Archive with 2 entries (1 files):
- cancers-3278738-supplementary/
- cancers-3278738-supplementary/cancers-3278738-supplementary.pdf
